# Supplementary material for: Flotation Separation of Diaspore and Kaolinite by Using a Mixed Collector of Sodium Oleate-Tert Dodecyl Mercaptan
Source: Front Chem. 2019 Dec 12;7:813. doi: 10.3389/fchem.2019.00813 (PMC6922048; doi:10.3389/fchem.2019.00813)
Supplement: Supplementary file 1 [file Data_Sheet_1.ZIP]

Archive with 19 entries (16 files):
- Revised supplementary material/
- Revised supplementary material/Dates/
- Revised supplementary material/Dates/Figure 1.vsd
- Revised supplementary material/Dates/Figure 10.opj
- Revised supplementary material/Dates/Figure 11.opj
- Revised supplementary material/Dates/Figure 2.opj
- Revised supplementary material/Dates/Figure 3.opj
- Revised supplementary material/Dates/Figure 4.opj
- Revised supplementary material/Dates/Figure 5.opj
- Revised supplementary material/Dates/Figure 6.opj
- Revised supplementary material/Dates/Figure 7.opj
- Revised supplementary material/Dates/Figure 8.opj
- Revised supplementary material/Dates/Figure 9.opj
- Revised supplementary material/Supplementary dates/
- Revised supplementary material/Supplementary dates/Supplementary Figure 1.opj
- Revised supplementary material/Supplementary dates/Supplementary Figure 2.opj
- Revised supplementary material/Supplementary dates/Supplementary Figure 3.opj
- Revised supplementary material/Supplementary dates/Supplementary Figure 4.opju
- Revised supplementary material/Supplementary-Material.docx
